# Supplementary material for: Subretinal Injection Techniques for Retinal Disease: A Review
Source: J Clin Med. 2022 Aug 12;11(16):4717. doi: 10.3390/jcm11164717 (PMC9409835; doi:10.3390/jcm11164717)
Supplement: Supplementary file 1 [file jcm-11-04717-s001.zip]

Archive with 1 entries (1 files):
- LuxturnaOIfinal_xvid_001.avi
